# Supplementary material for: Efficient genome monomer higher-order structure annotation and identification using the GRMhor algorithm
Source: Bioinform Adv. 2024 Nov 28;4(1):vbae191. doi: 10.1093/bioadv/vbae191 (PMC11630843; doi:10.1093/bioadv/vbae191)
Supplement: vbae191_Supplementary_Data [file vbae191_supplementary_data.zip]

Archive with 22 entries (22 files):
- FigS4.pdf
- FigS9.pdf
- FigS3.pdf
- FigS16.pdf
- FigS22.pdf
- FigS13.pdf
- FigS8.pdf
- FigS19.pdf
- FigS18.pdf
- FigS7.pdf
- FigS5.pdf
- FigS12.pdf
- FigS6.pdf
- FigS15.pdf
- FigS10.pdf
- FigS1.pdf
- FigS11.pdf
- FigS17.pdf
- FigS20.pdf
- FigS2.pdf
- FigS21.pdf
- FigS14.pdf
